# Supplementary material for: A novel focal adhesion-related risk model predicts prognosis of bladder cancer —— a bioinformatic study based on TCGA and GEO database
Source: BMC Cancer. 2022 Nov 10;22:1158. doi: 10.1186/s12885-022-10264-5 (PMC9647995; doi:10.1186/s12885-022-10264-5)
Supplement: Supplementary file 9 — Additional file 9: Supplementary Table 1. Detailed genes table. [file 12885_2022_10264_MOESM9_ESM.xlsx]

## Sheet: Supplementary Table 1
Supplementary Table 1: Detailed genes table
Focal adhesion	DEGs of TCGA-BLCA	Intersection genes of Focal adhesion & DEGs of TCGA-BLCA
ACTB	NEGR1	COL6A1
ACTG1	FGF10	COL6A2
ACTN1	OGN	COL6A3
ACTN2	SVEP1	FLNA
ACTN3	CAVIN2	FLNC
ACTN4	CPED1	ILK
AKT1	PID1	ITGA5
AKT2	HSPB6	ITGA7
AKT3	SYNPO2	ITGB6
ARHGAP35	TMOD1	JUN
ARHGAP5	PCOLCE2	LAMA2
BAD	GPIHBP1	PDGFD
BCAR1	NCAM1	PDGFRA
BCL2	DIXDC1	RAC3
BIRC2	DTNA	THBS1
BIRC3	AGTR1	VCL
BRAF	FHL1
CAPN2	MIR100HG
CAV1	POLR2H
CAV2	CASQ2
CAV3	CSRP1
CCND1	MYH11
CCND2	TMEM100
CCND3	FLNC
CDC42	CFL2
CHAD	SLIT2
COL11A1	REEP1
COL11A2	PRELP
COL1A1	COL14A1
COL1A2	SPARCL1
COL2A1	FBXL7
COL3A1	EPHA7
COL4A1	EPHA3
COL4A2	FAM180A
COL4A4	CNN1
COL4A6	PDZRN3
COL5A1	GSN
COL5A2	NXPH3
COL5A3	ACTC1
COL6A1	PRKG1
COL6A2	JAM3
COL6A3	LAMA2
COL6A6	FXYD6
COMP	GEM
CRK	EGR1
CRKL	SGCD
CTNNB1	DSTN
DIAPH1	HSPB2
DOCK1	PDE5A
EGF	BCHE
EGFR	YDJC
ELK1	MAP3K20
ERBB2	THSD4
FLNA	CRYAB
FLNB	FLAD1
FLNC	ACTG2
FLT1	FAM110A
FLT4	MAP1B
FN1	RBMS3
FYN	SMOC2
GRB2	RGS2
GSK3B	GHR
HGF	ZEB1
HRAS	MSRB3
IBSP	DDR2
IGF1	MAP1A
IGF1R	LYVE1
ILK	TNFAIP8L3
ITGA1	BLOC1S3
ITGA10	HSPB7
ITGA11	P4HB
ITGA2	TPM1
ITGA2B	SLC24A3
ITGA3	FILIP1L
ITGA4	PCP4
ITGA5	TMC6
ITGA6	PDLIM3
ITGA7	FERMT2
ITGA8	NIBAN1
ITGA9	SRPX
ITGAV	CLIP3
ITGB1	CNTN1
ITGB3	BAG2
ITGB4	ACTA2
ITGB5	ITGA7
ITGB6	STXBP2
ITGB7	DNAJB4
ITGB8	ILK
JUN	PALLD
KDR	MXRA7
LAMA1	BOC
LAMA2	DES
LAMA3	RAB23
LAMA4	OCIAD2
LAMA5	RCAN1
LAMB1	PTGIS
LAMB2	ADGRA2
LAMB3	FGFR1
LAMB4	WWTR1
LAMC1	SNHG12
LAMC2	SPON1
LAMC3	EGR2
MAP2K1	PNKP
MAPK1	SIRT7
MAPK10	MYADM
MAPK3	PLA2G5
MAPK8	CYTL1
MAPK9	PPP1R35
MET	DCHS1
MYL10	TTLL7
MYL12A	EMP1
MYL12B	ARHGEF25
MYL2	RAC3
MYL5	OSBPL10
MYL7	CILP
MYL9	CCDC80
MYLK	DCN
MYLK2	LPAR2
MYLK3	PABPC1L
MYLPF	RASSF7
PAK1	CXCL12
PAK2	KCNE4
PAK3	SVIL
PAK4	GAS7
PAK5	NT5DC3
PAK6	ABRACL
PARVA	CRISPLD2
PARVB	TSHZ3
PARVG	PCDH18
PDGFA	CCN2
PDGFB	CPA3
PDGFC	LSR
PDGFD	FAM43A
PDGFRA	FLNA
PDGFRB	CASP6
PDPK1	SNORD104
PGF	CPXM2
PIK3CA	TGFB1I1
PIK3CB	KHDC4
PIK3CD	VAMP8
PIK3CG	JUN
PIK3R1	PDGFD
PIK3R2	CDO1
PIK3R3	C8orf88
PIK3R5	CAP2
PIP5K1C	ANXA6
PPP1CA	EDNRA
PPP1CB	PDGFRA
PPP1CC	CALD1
PPP1R12A	KDF1
PRKCA	VCL
PRKCB	LSM7
PRKCG	NFIC
PTEN	CACNA2D1
PTK2	MFAP5
PXN	CNKSR1
RAC1	ELN
RAC2	RAD9A
RAC3	RPS6KA1
RAF1	SERINC2
RAP1A	CES1
RAP1B	TSPAN7
RAPGEF1	MFSD10
RASGRF1	MBOAT7
RELN	MT1A
RHOA	ARHGEF26
ROCK1	TMTC1
ROCK2	CHMP4C
SHC1	HOXB7
SHC2	LHFPL6
SHC3	ATP2B4
SHC4	MIR7111
SOS1	FBXO6
SOS2	P3H4
SPP1	TNFRSF25
SRC	ITGA5
THBS1	MCAM
THBS2	TRAF4
THBS3	DPYSL2
THBS4	ZNF692
TLN1	HIP1R
TLN2	PSME2
TNC	RSRP1
TNN	HSBP1L1
TNR	MIR25
TNXB	NR2F6
VASP	GMNN
VAV1	IRF5
VAV2	SGCB
VAV3	AMOTL1
VCL	AHNAK
VEGFA	STAP2
VEGFB	ATP8B2
VEGFC	TPPP3
VEGFD	KCNJ8
VTN	SPAG4
VWF	CCNL2
XIAP	CAVIN1
ZYX	MSX1
	AP1G2
	THBS1
	DPYSL3
	GRHL2
	SLC2A3
	F13A1
	RBP7
	GAS6
	PYGB
	TGFB3
	WLS
	NES
	SNORA33
	CLIC4
	PROS1
	UNC93B1
	SNORA26
	PNMA1
	CSPG4
	EFEMP1
	TUBA1A
	MIR200CHG
	KRT7
	INHBB
	NXPH4
	SFRP2
	SERPINF1
	COL6A2
	HSPG2
	CRNN
	NRP2
	CPE
	LRRC32
	DUSP2
	OAS1
	ATOH8
	CAMSAP3
	VIM
	TIMP2
	TUBB6
	FBN1
	ETV7
	LRIG1
	EMP3
	WNT5B
	SERPINE2
	LDLR
	ACKR3
	PLPP2
	THEM6
	ITGB6
	HOXB5
	ADAMTSL4
	DTX4
	FSTL1
	HOXB6
	COL6A1
	CRTAC1
	CLIC3
	LYPD6B
	B3GNT3
	FER1L4
	GATA3
	CXADR
	TBX1
	ISLR
	RHBG
	SP6
	AHNAK2
	FABP6
	RBP1
	COL6A3
	TMC4
	TNFAIP2
	SLC1A6
	PLA2G2F
	KCNN4
	LGALS4
	AEBP1
	CYP4F23P
