# Supplementary material for: A novel focal adhesion-related risk model predicts prognosis of bladder cancer —— a bioinformatic study based on TCGA and GEO database
Source: BMC Cancer. 2022 Nov 10;22:1158. doi: 10.1186/s12885-022-10264-5 (PMC9647995; doi:10.1186/s12885-022-10264-5)
Supplement: Supplementary file 12 — Additional file 12: Supplementary Table 4. “ESTIMATE” results. [file 12885_2022_10264_MOESM12_ESM.xlsx]

## Sheet: Supplementary Table 4
Supplementary Table 4: "ESTIMATE " results
Samples	Stromal Score	Immune Score	ESTIMATE Score	Tumor Purity
TCGA.FD.A3SS	11.8881	111.405	123.293	0.812082
TCGA.FD.A43S	115.208	257.901	373.109	0.790142
TCGA.UY.A78K	-41.6727	268.906	227.234	0.803085
TCGA.DK.A2HX	216.185	117.428	333.612	0.793682
TCGA.DK.A1A3	108.545	152.437	260.982	0.800123
TCGA.XF.AAMJ	208.524	140.574	349.098	0.792298
TCGA.ZF.A9RL	-207.955	66.9407	-141.015	0.834105
TCGA.DK.A3IL	15.5335	100.395	115.929	0.812712
TCGA.E7.A6MF	-152.34	120.76	-31.5807	0.825137
TCGA.BT.A20R	202.525	163.261	365.786	0.790801
TCGA.H4.A2HQ	-132.45	140.384	7.93413	0.821846
TCGA.GV.A3QH	-195.595	146.878	-48.7176	0.826556
TCGA.4Z.AA82	73.2143	160.033	233.247	0.802558
TCGA.E7.A4XJ	-105.003	60.5352	-44.4678	0.826204
TCGA.XF.A8HE	10.8701	226.283	237.153	0.802216
TCGA.XF.A9T0	10.1383	162.856	172.994	0.807803
TCGA.FD.A5BT	211.998	279.427	491.424	0.779379
TCGA.FD.A3SN	14.0447	169.159	183.203	0.806919
TCGA.G2.AA3C	-17.5729	221.537	203.964	0.805115
TCGA.HQ.A2OE	-161.13	79.1318	-81.9977	0.829295
TCGA.BL.A3JM	54.3187	50.5708	104.89	0.813655
TCGA.XF.AAN3	120	169.608	289.608	0.797595
TCGA.FD.A3SR	131.933	179.212	311.145	0.795684
TCGA.4Z.AA89	-230.264	159.596	-70.6672	0.828365
TCGA.G2.A2EO	90.3411	206.511	296.852	0.796953
TCGA.ZF.AA5H	33.76	251.574	285.334	0.797974
TCGA.BT.A20V	-184.387	131.768	-52.6185	0.826878
TCGA.GC.A3WC	20.6201	245.755	266.375	0.799648
TCGA.GV.A3JV	16.9666	144.203	161.169	0.808825
TCGA.YF.AA3M	-83.6967	139.213	55.5161	0.817847
TCGA.FD.A3B5	9.68356	106.129	115.813	0.812722
TCGA.BT.A20Q	252.604	-0.915199	251.688	0.80094
TCGA.CF.A47V	-114.582	190.053	75.4713	0.816158
TCGA.GU.A42P	-157.669	106.114	-51.5547	0.82679
TCGA.BT.A20T	48.7722	197.702	246.474	0.801398
TCGA.GC.A3BM	108.564	144.304	252.868	0.800837
TCGA.XF.AAN0	22.2572	207.591	229.848	0.802856
TCGA.E7.A7DV	17.7518	233.645	251.396	0.800966
TCGA.GV.A40E	-10.2888	153.781	143.492	0.810348
TCGA.FJ.A3Z9	-172.599	99.6935	-72.9051	0.828549
TCGA.XF.A9ST	-60.2366	19.8268	-40.4097	0.825869
TCGA.FJ.A3ZF	-149.342	21.0737	-128.268	0.833072
TCGA.K4.A3WV	-29.6047	151.292	121.687	0.81222
TCGA.YC.A89H	-29.8653	169.707	139.842	0.810662
TCGA.CF.A9FM	-157.195	176.904	19.7093	0.82086
TCGA.DK.A1AD	50.206	131.646	181.852	0.807036
TCGA.G2.A2EK	-1.13056	136.645	135.514	0.811034
TCGA.E5.A2PC	-122.445	184.949	62.5036	0.817257
TCGA.C4.A0F1	57.2296	146.775	204.005	0.805112
TCGA.FD.A43N	50.9843	117.252	168.237	0.808215
TCGA.BL.A13J	128.509	42.1948	170.704	0.808001
TCGA.FD.A3SO	105.864	176.362	282.226	0.798248
TCGA.XF.A8HD	-16.4298	282.5	266.07	0.799675
TCGA.BT.A20X	48.1675	164.027	212.194	0.804398
TCGA.ZF.AA52	162.648	193.262	355.909	0.791687
TCGA.DK.AA76	-144.183	100.499	-43.6847	0.82614
TCGA.GV.A3JW	-104.552	76.7358	-27.8163	0.824825
TCGA.FD.A3N6	-46.227	125.194	78.9665	0.815862
TCGA.BT.A2LA	8.38833	198.782	207.171	0.804836
TCGA.CU.A5W6	-66.797	131.183	64.3855	0.817097
TCGA.DK.A2I4	144.165	315.456	459.621	0.782295
TCGA.DK.AA6M	-0.362291	239.28	238.918	0.802061
TCGA.4Z.AA7Y	-146.411	92.3456	-54.0655	0.826997
TCGA.DK.A3WY	122.625	290.64	413.265	0.786516
TCGA.E7.A3X6	-16.4292	216.428	199.999	0.80546
TCGA.DK.A3IQ	290.809	98.2476	389.056	0.788705
TCGA.ZF.AA56	31.0338	185.601	216.634	0.804011
TCGA.CU.A3QU	-185.463	134.902	-50.5607	0.826708
TCGA.FD.A6TI	14.5693	106.958	121.527	0.812233
TCGA.XF.A9T3	159.376	181.426	340.802	0.79304
TCGA.FD.A3B3	140.233	261.735	401.967	0.787539
TCGA.BT.A20U	2.71967	146.202	148.922	0.809881
TCGA.YF.AA3L	-89.844	147.27	57.4261	0.817686
TCGA.K4.A54R	69.0641	152.244	221.308	0.803603
TCGA.SY.A9G0	205.802	96.4013	302.204	0.796479
TCGA.ZF.A9R2	-240.411	93.3229	-147.089	0.834597
TCGA.GU.AATQ	-33.9991	133.986	99.9869	0.814074
TCGA.FD.A5C1	104.548	239.353	343.902	0.792763
TCGA.DK.A2I1	129.935	187.865	317.8	0.795092
TCGA.CF.A5U8	-166.259	139.776	-26.4828	0.824714
TCGA.UY.A9PB	115.332	273.093	388.425	0.788762
TCGA.DK.A3X1	1.08965	169.041	170.131	0.808051
TCGA.DK.A1AC	59.5309	158.332	217.863	0.803903
TCGA.FD.A62N	153.015	303.808	456.823	0.782551
TCGA.DK.AA75	-153.517	60.2467	-93.2706	0.830219
TCGA.XF.A9SL	190.712	204.653	395.365	0.788136
TCGA.XF.A9T4	-5.45106	188.498	183.047	0.806932
TCGA.XF.AAN2	-68.0886	262.874	194.785	0.805914
TCGA.BT.A2LD	46.4267	127.304	173.731	0.807739
TCGA.BT.A20N	258.548	61.348	319.896	0.794906
TCGA.ZF.A9R1	-25.0775	108.613	83.5356	0.815474
TCGA.ZF.A9R9	156.699	115.009	271.707	0.799178
TCGA.DK.A6AV	-68.91	145.273	76.3633	0.816083
TCGA.XF.AAMY	129.883	82.5487	212.432	0.804377
TCGA.GU.A763	-187.677	168.128	-19.549	0.824138
TCGA.FD.A3B7	212.071	216.614	428.685	0.785116
TCGA.FD.A3NA	4.70186	208.537	213.239	0.804307
TCGA.CF.A47T	-61.9304	119.429	57.4984	0.81768
TCGA.CU.A0YN	294.105	43.4386	337.543	0.793331
TCGA.BT.A0S7	110.259	65.8655	176.125	0.807532
TCGA.GD.A3OP	81.7283	133.887	215.615	0.8041
TCGA.SY.A9G5	128.939	284.465	413.403	0.786503
TCGA.KQ.A41S	135.956	142.195	278.151	0.798609
TCGA.4Z.AA7M	-9.05866	117.285	108.226	0.813371
TCGA.FD.A3SJ	52.2721	113.626	165.898	0.808417
TCGA.E7.A677	-88.0002	154.108	66.108	0.816952
TCGA.UY.A8OD	135.034	135.046	270.08	0.799321
TCGA.DK.AA6L	-46.5492	175.325	128.775	0.811612
TCGA.GD.A2C5	66.349	137.619	203.968	0.805115
TCGA.K4.A4AC	-56.3595	195.254	138.895	0.810743
TCGA.FD.A62O	-29.3482	32.0391	2.69085	0.822285
TCGA.BT.A2LB	67.6007	206.458	274.059	0.79897
TCGA.FD.A3N5	3.17715	162.143	165.32	0.808467
TCGA.G2.A3VY	-190.847	93.321	-97.5265	0.830567
TCGA.DK.A1AA	-128.576	157.104	28.5274	0.820121
TCGA.XF.A9SY	89.3864	280.093	369.479	0.790469
TCGA.DK.AA6Q	-189.884	224.096	34.2117	0.819643
TCGA.G2.A2EL	-118.79	-118.255	-237.046	0.841798
TCGA.E7.A6ME	-135.177	177.752	42.5749	0.818939
TCGA.HQ.A2OF	-102.794	87.8589	-14.935	0.823754
TCGA.FD.A6TF	140.831	126.016	266.847	0.799606
TCGA.FD.A3SP	228.771	200.903	429.674	0.785026
TCGA.BT.A20P	-111.685	116.366	4.68032	0.822118
TCGA.GV.A40G	-141.671	112.221	-29.4494	0.82496
TCGA.CF.A47S	-168.815	201.091	32.2761	0.819806
TCGA.XF.A9T2	81.7682	76.176	157.944	0.809103
TCGA.ZF.AA4X	-213.383	143.293	-70.0903	0.828317
TCGA.XF.AAMQ	-40.5334	223.865	183.331	0.806908
TCGA.CF.A3MH	-161.397	171.145	9.7478	0.821695
TCGA.DK.AA6W	-107.748	39.7826	-67.965	0.828142
TCGA.KQ.A41O	-230.661	36.5986	-194.062	0.838375
TCGA.FJ.A3Z7	39.537	109.532	149.069	0.809868
TCGA.S5.AA26	-134.621	84.355	-50.2656	0.826683
TCGA.FD.A3B4	75.5918	210.251	285.843	0.797929
TCGA.GC.A3OO	92.6723	137.098	229.771	0.802863
TCGA.XF.A9SP	189.072	146.508	335.579	0.793507
TCGA.FD.A3SL	200.657	136.294	336.951	0.793384
TCGA.FD.A6TB	130.215	214.692	344.907	0.792673
TCGA.FD.A6TA	115.429	179.065	294.494	0.797163
TCGA.XF.A8HB	-166.419	102.903	-63.5164	0.827776
TCGA.UY.A8OB	-95.0789	193.928	98.8488	0.814171
TCGA.GU.A767	28.0386	135.674	163.712	0.808606
TCGA.FD.A43U	112.163	254.419	366.582	0.790729
TCGA.DK.AA6T	45.8215	207.346	253.167	0.80081
TCGA.5N.A9KI	92.0436	187.281	279.324	0.798505
TCGA.XF.A8HF	42.2561	168.501	210.757	0.804523
TCGA.UY.A78L	42.8778	86.3614	129.239	0.811572
TCGA.FD.A5C0	53.0878	124.234	177.322	0.807429
TCGA.UY.A9PE	33.9754	77.5471	111.522	0.813089
TCGA.K4.A6FZ	-113.492	213.208	99.7155	0.814097
TCGA.DK.A3IK	30.079	109.009	139.088	0.810727
TCGA.LC.A66R	9.53872	239.211	248.75	0.801199
TCGA.GU.A762	60.9198	307.793	368.712	0.790538
TCGA.4Z.AA7O	-25.4513	170.294	144.842	0.810232
TCGA.DK.A6B5	-29.385	198.569	169.184	0.808133
TCGA.C4.A0F0	69.2863	175.399	244.685	0.801555
TCGA.UY.A78N	-13.7831	6.55997	-7.22309	0.823112
TCGA.G2.AA3F	-69.7527	110.339	40.5864	0.819106
TCGA.ZF.AA53	76.3641	219.708	296.073	0.797023
TCGA.LT.A8JT	-133.67	162.259	28.5893	0.820115
TCGA.XF.A8HI	-137.513	157.774	20.2609	0.820814
TCGA.FJ.A3ZE	-154.365	68.6649	-85.7001	0.829599
TCGA.FD.A3SM	141.647	89.8321	231.479	0.802713
TCGA.DK.AA6X	-11.6383	168.621	156.982	0.809186
TCGA.XF.A9SJ	90.7914	249.772	340.563	0.793061
TCGA.CF.A7I0	3.78981	107.691	111.481	0.813093
TCGA.GD.A3OQ	-45.6144	138.81	93.1954	0.814652
TCGA.CU.A0YO	40.3014	164.805	205.106	0.805016
TCGA.DK.AA71	-64.7405	154.015	89.2745	0.814986
TCGA.CF.A9FL	35.2101	127.304	162.514	0.808709
TCGA.ZF.AA5N	-96.1629	121.667	25.5036	0.820374
TCGA.UY.A9PF	-5.05701	128.252	123.195	0.81209
TCGA.UY.A78P	48.0829	270.804	318.887	0.794996
TCGA.CF.A1HR	24.9517	169.806	194.758	0.805916
TCGA.DK.A3IN	105.341	163.344	268.685	0.799444
TCGA.UY.A9PH	2.70828	286.618	289.326	0.79762
TCGA.GD.A76B	-85.2289	227.803	142.574	0.810427
TCGA.ZF.AA58	84.0644	296.292	380.356	0.78949
TCGA.ZF.AA4V	16.3836	222.064	238.447	0.802103
TCGA.DK.AA6R	-5.10356	206.854	201.751	0.805308
TCGA.FT.A61P	158.763	218.599	377.361	0.78976
TCGA.2F.A9KQ	-81.5711	80.0231	-1.54797	0.822639
TCGA.FD.A62S	216.192	181.032	397.224	0.787968
TCGA.ZF.A9R3	-97.1143	141.171	44.0572	0.818814
TCGA.BT.A42F	-31.1819	279.53	248.348	0.801234
TCGA.K4.A83P	155.239	223.448	378.687	0.78964
TCGA.K4.A5RJ	39.8158	299.515	339.331	0.793172
TCGA.XF.A9SX	165.363	241.98	407.343	0.787052
TCGA.KQ.A41N	-37.0538	50.2676	13.2137	0.821405
TCGA.DK.A1AE	-19.5074	75.356	55.8486	0.817819
TCGA.DK.A3WX	82.5512	206.038	288.59	0.797685
TCGA.DK.A3WW	-76.4253	287.465	211.04	0.804499
TCGA.XF.A9SK	137.414	178.892	316.307	0.795225
TCGA.KQ.A41R	-124.789	115.958	-8.83005	0.823246
TCGA.CF.A3MG	-181.938	95.6086	-86.3291	0.82965
TCGA.CU.A0YR	20.4625	202.934	223.397	0.80342
TCGA.UY.A78M	53.777	90.8493	144.626	0.810251
TCGA.CF.A5UA	-140.196	136.477	-3.71879	0.82282
TCGA.ZF.A9RN	-116.045	202.906	86.861	0.815191
TCGA.4Z.AA81	-113.896	268.845	154.949	0.809362
TCGA.E7.A8O8	-142.76	137.18	-5.5805	0.822975
TCGA.BL.A0C8	-83.4339	-6.02345	-89.4573	0.829907
TCGA.GC.A3RB	-115.918	132.611	16.693	0.821113
TCGA.BT.A20O	114.541	298.512	413.053	0.786535
TCGA.G2.A2ES	44.6646	169.279	213.944	0.804245
TCGA.DK.AA6P	-123.675	109.922	-13.7525	0.823656
TCGA.FD.A43P	2.22677	259.478	261.705	0.800059
TCGA.2F.A9KT	-36.2218	72.1676	35.9459	0.819497
TCGA.CF.A9FF	-42.0542	159.803	117.749	0.812557
TCGA.UY.A9PA	-196.716	238.419	41.7035	0.819012
TCGA.E7.A7DU	-134.7	158.565	23.8654	0.820512
TCGA.2F.A9KW	47.0026	103.109	150.112	0.809778
TCGA.4Z.AA87	-52.9128	132.315	79.4025	0.815825
TCGA.GU.A42Q	-60.4992	49.9856	-10.5136	0.823386
TCGA.E7.A97P	50.5605	279.654	330.215	0.793986
TCGA.XF.AAMG	37.8966	81.6997	119.596	0.812399
TCGA.BT.A3PH	4.05579	97.9605	102.016	0.813901
TCGA.ZF.AA4R	128.597	137.182	265.779	0.7997
TCGA.ZF.AA5P	160.916	138.954	299.87	0.796686
TCGA.DK.A3X2	-110.406	66.8663	-43.5394	0.826127
TCGA.YC.A8S6	71.4442	167.886	239.33	0.802025
TCGA.K4.A4AB	82.7322	137.91	220.642	0.803661
TCGA.GC.A3RC	-33.1665	238.603	205.437	0.804987
TCGA.GU.AATP	95.7624	190.18	285.943	0.79792
TCGA.CF.A1HS	-19.8244	134.03	114.205	0.81286
TCGA.ZF.AA4U	-231.906	160.077	-71.8295	0.82846
TCGA.GV.A3QF	-145.919	120.704	-25.2153	0.824609
TCGA.GC.A4ZW	-147.647	51.331	-96.3158	0.830468
TCGA.ZF.A9RD	-1.74966	246.383	244.634	0.80156
TCGA.GU.A766	18.6473	313.103	331.75	0.793849
TCGA.G2.A2EF	-121.787	277.653	155.866	0.809283
TCGA.FD.A5BY	72.471	114.142	186.613	0.806623
TCGA.CF.A8HX	-137.763	109.081	-28.6816	0.824897
TCGA.GV.A6ZA	-129.804	198.761	68.9574	0.81671
TCGA.DK.A1A5	142.724	140.767	283.492	0.798137
TCGA.4Z.AA7N	120.596	244.153	364.749	0.790894
TCGA.GC.A3RD	-67.8104	136.477	68.6661	0.816735
TCGA.G2.A3IE	-104.927	126.91	21.9833	0.82067
TCGA.FD.A5BZ	210.806	69.8383	280.644	0.798388
TCGA.BT.A3PJ	-23.2415	194.277	171.035	0.807973
TCGA.CU.A72E	72.3451	109.133	181.478	0.807068
TCGA.ZF.A9RM	-248.6	128.819	-119.78	0.832382
TCGA.FD.A6TH	120.917	124.59	245.507	0.801483
TCGA.GD.A3OS	67.9903	43.1134	111.104	0.813125
TCGA.DK.A3IS	-167.129	140.918	-26.2102	0.824691
TCGA.K4.A3WS	187.366	200.423	387.789	0.78882
TCGA.4Z.AA7R	-38.1469	139.86	101.713	0.813926
TCGA.DK.A6B1	-101.475	119.354	17.8791	0.821014
TCGA.GV.A3QI	-123.556	19.0108	-104.545	0.83114
TCGA.DK.A6AW	-124.676	101.348	-23.3284	0.824452
TCGA.BT.A20W	-24.6129	130.782	106.169	0.813546
TCGA.DK.A3IU	161.337	277.606	438.943	0.784182
TCGA.K4.A5RI	174.385	231.858	406.243	0.787152
TCGA.GC.A3YS	95.4381	162.429	257.867	0.800397
TCGA.4Z.AA7Q	-20.9622	264.782	243.819	0.801631
TCGA.LT.A5Z6	-172.953	139.065	-33.8881	0.825328
TCGA.GC.A3I6	9.47681	197.254	206.731	0.804874
TCGA.E7.A5KF	-240.517	156.546	-83.9718	0.829457
TCGA.DK.A3IM	-143.595	-2.94892	-146.544	0.834553
TCGA.CF.A47X	-138.08	116.317	-21.7636	0.824322
TCGA.GV.A3QK	-143.777	207.604	63.8267	0.817145
TCGA.FD.A6TD	66.1965	244.274	310.471	0.795744
TCGA.XF.AAMX	54.0418	121.164	175.206	0.807612
TCGA.ZF.A9R5	-148.541	180.361	31.8203	0.819844
TCGA.XF.A8HC	-168.155	87.9826	-80.1728	0.829146
TCGA.ZF.A9RF	-128.548	270.27	141.722	0.8105
TCGA.H4.A2HO	-78.051	144.811	66.7603	0.816896
TCGA.BT.A42E	-70.0575	255.452	185.395	0.806729
TCGA.FD.A5BU	100.75	176.421	277.171	0.798695
TCGA.XF.A9T6	-95.9347	159.23	63.2956	0.81719
TCGA.ZF.AA4T	-119.467	141.967	22.4992	0.820627
TCGA.FD.A3B6	25.2977	244.51	269.808	0.799345
TCGA.4Z.AA80	-161.594	70.5228	-91.0715	0.830039
TCGA.XF.A9SW	236.819	135.412	372.231	0.790221
TCGA.E7.A5KE	-185.276	40.1787	-145.097	0.834435
TCGA.DK.AA6S	120.236	187.321	307.557	0.796003
TCGA.FD.A5BR	55.3276	167.455	222.783	0.803474
TCGA.FD.A6TC	136.918	63.7801	200.698	0.805399
TCGA.XF.AAN1	-133.423	129.645	-3.77796	0.822825
TCGA.DK.A3IV	-172.128	234.033	61.905	0.817307
TCGA.PQ.A6FN	23.6705	150.306	173.976	0.807718
TCGA.ZF.A9R7	-129.276	291.204	161.929	0.808759
TCGA.XF.A9SM	72.1157	293.773	365.889	0.790791
TCGA.FD.A6TE	-178.022	123.301	-54.7204	0.827051
TCGA.XF.AAME	227.972	201.955	429.927	0.785003
TCGA.BT.A42C	-153.857	84.2501	-69.6065	0.828278
TCGA.CF.A47Y	-137.016	131.298	-5.71851	0.822987
TCGA.E7.A519	-77.7737	264.795	187.021	0.806588
TCGA.FD.A43Y	61.276	155.001	216.277	0.804042
TCGA.BL.A5ZZ	127.085	153.887	280.972	0.798359
TCGA.CF.A3MF	-150.465	144.991	-5.47373	0.822966
TCGA.FD.A3B8	204.942	254.68	459.622	0.782295
TCGA.BL.A13I	69.8183	178.216	248.035	0.801261
TCGA.DK.A1A7	-58.2518	38.0682	-20.1836	0.824191
TCGA.DK.A1A6	-28.8237	221.895	193.071	0.806062
TCGA.DK.A6B2	152.545	197.323	349.868	0.792229
TCGA.DK.AA74	182.82	275.389	458.209	0.782424
TCGA.ZF.AA4N	-51.2348	110.043	58.8084	0.817569
TCGA.BT.A0YX	-2.14376	157.993	155.849	0.809284
TCGA.R3.A69X	131.813	164.84	296.653	0.796971
TCGA.XF.AAMW	-16.6436	176.11	159.466	0.808972
TCGA.C4.A0EZ	-24.0801	-20.7985	-44.8787	0.826238
TCGA.E7.A678	-191.677	180.415	-11.2617	0.823448
TCGA.G2.A3IB	-118.886	103.847	-15.0393	0.823763
TCGA.DK.A3IT	86.244	96.4892	182.733	0.80696
TCGA.MV.A51V	-77.596	103.403	25.8066	0.820349
TCGA.UY.A78O	-57.8875	75.5542	17.6667	0.821032
TCGA.FD.A6TK	152.378	227.269	379.647	0.789554
TCGA.4Z.AA83	-75.5997	169.912	94.3124	0.814557
TCGA.DK.A2I6	-26.8053	71.4186	44.6133	0.818767
TCGA.XF.AAN4	227.909	190.972	418.881	0.786006
TCGA.CF.A27C	-188.136	137.118	-51.0184	0.826746
TCGA.5N.A9KM	25.184	184.516	209.7	0.804615
TCGA.YC.A9TC	12.6944	82.1463	94.8407	0.814512
TCGA.E7.A6MD	113.195	214.332	327.528	0.794225
TCGA.K4.A5RH	90.9902	263.165	354.155	0.791844
TCGA.XF.AAMH	-11.0782	55.5022	44.4241	0.818783
TCGA.DK.A1AB	195.024	174.598	369.622	0.790456
TCGA.E5.A4TZ	-176.708	127.225	-49.4832	0.826619
TCGA.FD.A43X	-165.92	137.042	-28.8786	0.824913
TCGA.XF.A9SU	112.732	156.153	268.885	0.799426
TCGA.BT.A20J	-35.2488	255.812	220.563	0.803668
TCGA.E7.A4IJ	-132.04	220.997	88.957	0.815013
TCGA.CF.A47W	-144.101	134.075	-10.0267	0.823346
TCGA.XF.A9SV	143.125	63.1374	206.263	0.804915
TCGA.K4.AAQO	151.678	125.678	277.356	0.798679
TCGA.CU.A3YL	-79.905	146.118	66.2129	0.816943
TCGA.DK.A2I2	63.7732	215.496	279.27	0.79851
TCGA.4Z.AA84	-14.7507	118.399	103.648	0.813761
TCGA.DK.A1AF	177.565	224.013	401.578	0.787574
TCGA.E5.A4U1	-198.79	80.5111	-118.279	0.83226
TCGA.ZF.A9R4	-146.949	196.274	49.3247	0.81837
TCGA.KQ.A41Q	-65.9222	99.8928	33.9706	0.819663
TCGA.E7.A8O7	-137.805	198.229	60.4244	0.817432
TCGA.ZF.AA4W	-55.3386	127.502	72.1639	0.816439
TCGA.XF.AAN7	76.1405	92.5506	168.691	0.808175
TCGA.XF.A8HH	104.878	91.0026	195.88	0.805818
TCGA.FD.A5BX	124.479	208.504	332.983	0.793739
TCGA.ZF.A9RE	-161.615	97.1803	-64.4349	0.827852
TCGA.FT.A3EE	-57.4136	108.798	51.384	0.818196
TCGA.XF.A9T5	32.0496	276.317	308.366	0.795931
TCGA.XF.AAML	-217.573	207.793	-9.78014	0.823325
TCGA.BT.A3PK	98.4957	168.357	266.853	0.799606
TCGA.CF.A3MI	-91.2997	165.229	73.9293	0.816289
TCGA.E7.A541	-67.3745	223.753	156.378	0.809238
TCGA.ZF.AA54	91.9358	204.791	296.727	0.796965
TCGA.XF.AAMZ	-57.2801	116.267	58.9867	0.817554
TCGA.CF.A8HY	-151.097	186.845	35.7476	0.819514
TCGA.DK.A6B6	-174.93	237.834	62.903	0.817223
TCGA.DK.A6B0	-176.989	170.003	-6.98647	0.823092
TCGA.E7.A97Q	45.3755	110.237	155.612	0.809304
TCGA.2F.A9KP	-112.003	48.3393	-63.6639	0.827788
TCGA.FD.A62P	78.7225	197.834	276.556	0.798749
TCGA.XF.A8HG	-151.402	85.4105	-65.9911	0.82798
TCGA.4Z.AA86	111.956	265.525	377.481	0.789749
TCGA.GD.A6C6	-97.3772	211.104	113.727	0.812901
TCGA.G2.A2EJ	-96.32	183.873	87.5527	0.815132
TCGA.UY.A9PD	53.7345	75.4456	129.18	0.811577
TCGA.S5.A6DX	37.33	262.007	299.337	0.796733
TCGA.FD.A3SQ	143.977	144.338	288.316	0.79771
TCGA.DK.AA77	-142.547	172.033	29.4853	0.82004
TCGA.K4.A6MB	42.7892	110.837	153.626	0.809476
TCGA.ZF.AA51	18.5855	240.448	259.034	0.800294
TCGA.E7.A7PW	-184.699	157.128	-27.5716	0.824804
TCGA.E7.A85H	7.05151	174.987	182.039	0.80702
TCGA.XF.AAMR	175.568	113.345	288.913	0.797657
TCGA.FD.A6TG	137.276	156.221	293.497	0.797251
TCGA.2F.A9KO	23.7963	226.523	250.319	0.801061
TCGA.HQ.A5ND	-102.561	159.79	57.2295	0.817703
TCGA.G2.AA3B	-189.529	195.897	6.36716	0.821977
TCGA.PQ.A6FI	-89.0985	191.237	102.139	0.81389
TCGA.C4.A0F7	6.3981	-11.7389	-5.34078	0.822955
TCGA.FD.A5BS	184.514	335.487	520.001	0.776744
TCGA.GV.A3JX	-118.566	183.99	65.4241	0.81701
TCGA.XF.AAMT	176.824	162.402	339.227	0.793181
TCGA.XF.A9T8	97.0497	279.471	376.521	0.789835
TCGA.4Z.AA7S	-63.2533	83.1837	19.9304	0.820842
TCGA.XF.A9SH	-46.8479	125.682	78.8336	0.815873
TCGA.DK.A1AG	-173.005	160.842	-12.163	0.823524
TCGA.2F.A9KR	-90.263	139.769	49.5061	0.818355
TCGA.DK.AA6U	-169.11	110.727	-58.3837	0.827353
TCGA.C4.A0F6	58.0496	103.79	161.84	0.808767
TCGA.K4.A3WU	68.0255	150.781	218.807	0.803821
TCGA.FJ.A871	44.8224	42.0992	86.9217	0.815186
TCGA.G2.A2EC	103.001	156.826	259.827	0.800224
TCGA.FD.A5BV	-38.5314	110.751	72.2198	0.816434
TCGA.E7.A7XN	-123.981	298.543	174.561	0.807668
TCGA.GU.A764	80.1219	220.464	300.586	0.796622
TCGA.XF.AAN8	271.538	189.001	460.539	0.782211
TCGA.XF.A9SZ	159.125	145.109	304.234	0.796298
TCGA.GU.AATO	73.109	206.874	279.983	0.798447
TCGA.ZF.A9RC	85.8683	171.002	256.871	0.800485
TCGA.ZF.A9R0	7.30408	96.6622	103.966	0.813734
TCGA.KQ.A41P	43.3493	143.396	186.746	0.806612
TCGA.4Z.AA7W	-15.9708	330.314	314.343	0.7954
TCGA.HQ.A5NE	36.3451	151.316	187.661	0.806532
TCGA.CU.A3KJ	-72.6744	135.947	63.273	0.817192
TCGA.E7.A3Y1	-96.7762	146.702	49.9257	0.818319
TCGA.XF.AAN5	-46.9092	248.772	201.863	0.805298
TCGA.G2.AA3D	-167.908	129.558	-38.3504	0.825698
TCGA.GU.A42R	-108.313	106.731	-1.58249	0.822641
TCGA.XF.A9SI	104.189	288.827	393.015	0.788348
TCGA.GV.A3JZ	14.7931	167.819	182.612	0.80697
